# Supplementary material for: The Association Between Cadmium Exposure and Endometrial Cancer Risk: Evidence from a Comprehensive Updated Meta-Analysis
Source: J Clin Med. 2026 Feb 13;15(4):1479. doi: 10.3390/jcm15041479 (PMC12941729; doi:10.3390/jcm15041479)
Supplement: Supplementary file 1 [file jcm-15-01479-s001.zip]

Archive with 5 entries (5 files):
- Supplementary material S1 PRISMA checklist.pdf
- Supplementary material S2 MOOSE checklist.pdf
- Supplementary material S3 List of the studies excluded after full-text review.pdf
- Supplementary Table S1 Quality assessment.pdf
- Supplementary Table S2 GRADE assessment.pdf
